# Supplementary material for: Pinpointing the Geographic Origin of 165-Year-Old Human Skeletal Remains Found in Punjab, India: Evidence From Mitochondrial DNA and Stable Isotope Analysis
Source: Front Genet. 2022 Apr 28;13:813934. doi: 10.3389/fgene.2022.813934 (PMC9095824; doi:10.3389/fgene.2022.813934)
Supplement: Supplementary file 1 [file Table2.XLSX]

## Sheet: Sheet1
State	Total	A	B	C	D	F	G	H	I	HV	J	K	L	M	M2	M3	M4	M5	M6	M8	M9	M18	M25	M30	M31	M33	M34	M35	M36	M37	M38	M39	M40	M41	M44	M45	M4'64	M47	M52	N5	R	R2	R5	R6	R7	R8	R30	R31	R32
Pakistan_Mix	330	0.0030303	0.00909091	0.0030303	0.00606061	0.00606061	0.0030303	0.1	0.0151515	0.0484848	0.0575758	0.0121212	0.0454545	0.0151515	0.00909091	0.069697	0.0151515	0.0636364	0.00606061	-	-	-	-	0.0272727	-	-	-	0.0151515	-	-	-	0.00606061	0.00909091	-	-	-	-	-	0.00606061	0.0242424	0.0545455	0.0212121	0.00606061	-	-	-	-	-	-
Punjab	361	-	-	-	-	-	-	-	-	0.0277008	0.0221607	0.0138504	-	0.105263	0.0415512	0.0581717	0.0387812	0.0775623	0.0221607	-	-	0.0166205	0.0277008	0.0277008	-	-	0.00554017	0.00554017	0.00277008	0.00554017	-	-	-	-	-	-	0.0498615	-	-	-	0.102493	0.00554017	0.0360111	0.00831025	-	-	0.0609418	0.00277008	-
Ajnala_aDNA (Sepoy)	50	-	-	-	-	-	-	-	-	0.06	-	-	-	0.32	0.02	0.06	-	0.04	-	-	-	-	-	-	-	-	-	-	-	-	-	0.24	-	-	-	-	0.02	-	-	-	0.04	-	0.02	-	-	-	-	-	0.14
Rajasthan	29	-	0.0344828	-	-	-	-	-	-	-	-	-	-	0.241379	-	0.103448	0.206897	0.103448	-	-	-	-	-	-	-	-	-	0.0344828	-	-	-	-	-	-	-	-	-	-	-	-	0.103448	-	-	-	-	-	-	-	-
Gujarat	61	-	-	-	0.0163934	0.0163934	-	-	-	-	-	-	-	0.393443	0.0491803	0.0491803	-	-	0.0655738	-	-	0.0163934	-	-	-	-	-	0.0163934	-	-	-	-	-	-	-	-	-	-	-	-	0.147541	-	-	-	-	-	-	-	-
Maharashtra	275	-	-	-	-	-	-	-	-	0.0181818	-	-	-	0.097	0.1745	0.0290909	0.109091	0.0290909	0.0218182	0.0218182	-	0.00727273	-	0.0109091	-	0.0109091	-	0.0218182	0.00727273	0.0109091	0.0145455	0.00727273	0.0509091	-	0.00363636	0.00727273	-	-	-	0.0109091	0.019	-	0.0436364	0.0254545	-	0.0218182	0.0581818	-	-
Uttar Pradesh	228	-	-	-	0.0175439	-	0.00877193	-	-	-	-	-	-	0.210526	0.0482456	0.0833333	0.0877193	0.0921053	0.0175439	0.00438596	0.00438596	0.00877193	-	0.00877193	-	-	0.00438596	0.0175439	-	-	-	0.007	0.02	0.0175439	0.00438596	0.0570175	-	-	-	-	0.0282456	-	0.0614035	0.00877193	0.0263158	-	-	0.00438596	0.02
Bihar	125	-	-	-	-	-	-	-	-	-	-	-	-	0.104895	0.0629371	0.041958	0.0699301	0.132867	0.048951	-	-	0.020979	-	0.027972	0.00699301	0.013986	-	-	-	-	-	0.002	0.18	0.020979	-	0.034965	-	-	-	-	0.04	-	0.048951	0.048951	0.020979	0.013986	-	-	0.016
Jharkhand	336	-	-	-	-	-	-	-	-	-	-	-	-	0.0952381	0.139881	0.0238095	0.0327381	0.154762	0.0833333	-	-	0.0327381	-	0.0119048	0.014881	-	-	0.00297619	-	-	-	0.0119048	0.0684524	0.00595238	0.00297619	0.0416667	-	0.00892857	-	0.00297619	0.0118571	-	0.0178571	0.0297619	0.0892857	0.0119048	-	-	0.006
West-Bengal	119	-	-	-	-	-	-	-	-	-	-	-	-	0.444	0.12605	0.0252101	0.0336134	0.10084	0.0420168	-	-	0.0252101	-	-	-	-	-	-	-	-	-	0.07	-	-	-	-	-	-	-	-	0.04	-	0.0168067	0.0168067	-	-	-	-	0.008
Madhya Pradesh	386	-	-	-	-	-	-	-	-	-	-	-	-	0.0492228	0.0466321	0.0466321	0.0336788	0.0932642	0.0362694	-	-	0.0129534	-	0.0233161	0.0310881	0.0129534	-	0.0181347	0.0129534	0.00259067	0.00518135	0.0129534	0.119171	0.015544	0.00259067	0.0621762	0.0103627	-	-	0.062	0.0259067	0.00259067	0.0233161	0.0803109	0.0414508	0.015544	-	0.00777202	-
Chattishgarh	111	-	-	-	-	-	-	-	-	-	-	-	-	0.0900901	0.0630631	0.0540541	0.018018	0.153153	0.036036	-	-	0.045045	0.018018	0.00900901	0.018018	0.00900901	0.00900901	0.027027	-	-	-	0.0540541	0.0540541	-	-	0.0540541	-	-	-	-	0.0990991	0.036036	0.045045	0.036036	-	-	-	-	-
Odisha	148	-	-	-	-	-	-	-	-	-	-	-	-	0.209459	0.0743243	0.0135135	0.027027	0.0472973	0.0337838	-	-	-	-	0.027027	0.0337838	-	-	0.00675676	-	-	-	0.00675676	-	0.027027	-	0.0810811	-	-	-	-	0.108108	-	0.00675676	0.0810811	-	0.114865	-	-	-
Andhra-Pradesh	525	-	-	-	-	-	-	0.00571429	-	0.00952381	0.0114286	0.00380952	-	0.20381	0.0971429	0.104762	0.0361905	0.0628571	0.0647619	-	-	0.04	0.0152381	0.0114286	-	0.00952381	-	0.0152381	-	-	0.00952381	0.0152381	0.00190476	0.0114286	-	-	-	-	-	-	0.072381	-	0.0704762	0.00952381	0.00571429	-	-	-	-
Kerala	62	-	-	-	-	-	0.016129	-	-	-	-	-	-	0.548387	0.306452	-	-	-	-	0.0967742	-	-	-	-	-	-	-	-	-	-	-	-	-	-	-	-	-	-	-	-	0.016129	-	-	-	-	-	-	-	-
	1000 Genomes Project Consortium, Durbin, R. M., Abecasis, G. R., Altshuler, D. L., Auton, A., Brooks, L. D., Gibbs, R. A., Hurles, M. E., & McVean, G. A. (2010). A map of human genome variation from population-scale sequencing. Nature, 467(7319), 1061–1073.
	Basu, A., Mukherjee, N., Roy, S., Sengupta, S., Banerjee, S., & Chakraborty, M. (2003). Ethnic India: A genomic view, with special reference to peopling and structure. Genome Res, 13. https://doi.org/10.1101/gr.1413403
	Chaubey, G., Metspalu, M., Choi, Y., Mägi, R., Romero, I. G., Soares, P., van Oven, M., Behar, D. M., Rootsi, S., Hudjashov, G., Mallick, C. B., Karmin, M., Nelis, M., Parik, J., Reddy, A. G., Metspalu, E., van Driem, G., Xue, Y., Tyler-Smith, C., … Kivisild, T. (2011). Population Genetic Structure in Indian Austroasiatic speakers: The Role of Landscape Barriers and Sex-specific Admixture. Molecu…
	Chaubey, G., Metspalu, M., Karmin, M., Thangaraj, K., Rootsi, S., Parik, J., Solnik, A., Rani, D., Singh, V., & Naidu, B. (2008). Language shift by indigenous population: A model genetic study in South Asia. International Journal of Human Genetics, 8(1/2), 41.
	Cordaux, R., Saha, N., Bentley, G., Aunger, R., Sirajuddin, S., & Stoneking, M. (2003). Mitochondrial DNA analysis reveals diverse histories of tribal populations from India. Eur J Hum Genet, 3, 253–264.
	Kivisild, T., Rootsi, S., Metspalu, M., Mastana, S., Kaldma, K., Parik, J., Metspalu, E., Adojaan, M., Tolk, H. V., Stepanov, V., Golge, M., Usanga, E., Papiha, S. S., Cinnioglu, C., King, R., Cavalli-Sforza, L., Underhill, P. A., & Villems, R. (2003). The genetic heritage of the earliest settlers persists both in Indian tribal and caste populations. Am J Hum Genet, 72(2), 313–332.
	Metspalu, M., Kivisild, T., Metspalu, E., Parik, J., Hudjashov, G., Kaldma, K., Serk, P., Karmin, M., Behar, D. M., Gilbert, M. T. P., Endicott, P., Mastana, S., Papiha, S. S., Skorecki, K., Torroni, A., & Villems, R. (2004). Most of the extant mtDNA boundaries in south and southwest Asia were likely shaped during the initial settlement of Eurasia by anatomically modern humans. BMC Genetics, 5, 2…
	Roychoudhury, S., Roy, S., Basu, A., Banerjee, R., Vishwanathan, H., Usha Rani, M. V., Sil, S. K., Mitra, M., & Majumder, P. P. (2001). Genomic structures and population histories of linguistically distinct tribal groups of India. Hum Genet, 109(3), 339–350.
	Sharma, G., Tamang, R., Chaudhary, R., Singh, V. K., Shah, A. M., Anugula, S., Rani, D. S., Reddy, A. G., Eaaswarkhanth, M., Chaubey, G., Singh, L., & Thangaraj, K. (2012). Genetic affinities of the central Indian tribal populations. PloS One, 7(2), e32546.
	Sharma, S., Saha, A., Rai, E., Bhat, A., & Bamezai, R. (2005). Human mtDNA hypervariable regions, HVR I and II, hint at deep common maternal founder and subsequent maternal gene flow in Indian population groups. J Hum Genet. http://www.ncbi.nlm.nih.gov/entrez/query.fcgi?cmd=Retrieve&db=PubMed&dopt=Citation&list_uids=16205836
	Thangaraj, K., Naidu, B. P., Crivellaro, F., Tamang, R., Upadhyay, S., Sharma, V. K., Reddy, A. G., Walimbe, S. R., Chaubey, G., Kivisild, T., & Singh, L. (2010). The influence of natural barriers in shaping the genetic structure of maharashtra populations. PloS One, 5(12), e15283.
	Thangaraj, K., Sridhar, V., Kivisild, T., Reddy, A. G., Chaubey, G., Singh, V. K., Kaur, S., Agarawal, P., Rai, A., Gupta, J., Mallick, C. B., Kumar, N., Velavan, T. P., Suganthan, R., Udaykumar, D., Kumar, R., Mishra, R., Khan, A., Annapurna, C., & Singh, L. (2005). Different population histories of the Mundari- and Mon-Khmer-speaking Austro-Asiatic tribes inferred from the mtDNA 9-bp deletion/i…
	Thanseem, I., Thangaraj, K., Chaubey, G., Singh, V. K., Bhaskar, L. V. K. S., Reddy, B. M., Reddy, A. G., & Singh, L. (2006). Genetic affinities among the lower castes and tribal groups of India: Inference from Y chromosome and mitochondrial DNA. BMC Genetics, 7, 42.
[truncated: 16 more columns]
